# Supplementary material for: One-Pot Synthesis of Bright Blue Luminescent N-Doped GQDs: Optical Properties and Cell Imaging
Source: Nanomaterials (Basel). 2021 Oct 22;11(11):2798. doi: 10.3390/nano11112798 (PMC8623353; doi:10.3390/nano11112798)
Supplement: Supplementary file 1 [file nanomaterials-11-02798-s001.zip]

Archive with 1 entries (1 files):
- nanomaterials-1415701-supplementary.pdf
